# Supplementary material for: Rab2A-mediated Golgi-lipid droplet interactions support very-low-density lipoprotein secretion in hepatocytes
Source: EMBO J. 2024 Nov 4;43(24):6383–409. doi: 10.1038/s44318-024-00288-x (PMC11649929; doi:10.1038/s44318-024-00288-x)
Supplement: Supplementary file 8 — EV and Appendix Figure Source Data [file 44318_2024_288_MOESM8_ESM.zip]

Archive with 2 entries (2 files):
- Source_data-Figure_EV3.rar
- Source_data-Figure_S8.rar
